# Supplementary material for: Exploiting Cancer Dormancy Signaling Mechanisms in Epithelial Ovarian Cancer Through Spheroid and Organoid Analysis
Source: Cells. 2025 Jan 17;14(2):133. doi: 10.3390/cells14020133 (PMC11764263; doi:10.3390/cells14020133)
Supplement: Supplementary file 1 [file cells-14-00133-s001.zip]

Archive with 2 entries (2 files):
- Supplementary Figures and Tables.pdf
- Video S1. iOvCa195 organoid growth over time at 12 h increments.mp4
